# Supplementary material for: Factors influencing trainee doctor emigration in a high income country: a mixed methods study
Source: Hum Resour Health. 2017 Sep 25;15:66. doi: 10.1186/s12960-017-0239-7 (PMC5611654; doi:10.1186/s12960-017-0239-7)
Supplement: Supplementary file 3 — Supplementary Figure S1: Percentage of respondents who are not happy with their work-life balance, by grade with P value. (XLSX 21 kb) [file 12960_2017_239_MOESM3_ESM.xlsx]

## Sheet: Sheet1
Supplementary table 2: Participant characteristics by gender with P values
	Female			Male			Total			P
	n	%		n	%		n	%
Age
Mean age (IQR)	32.2 (30-35)			33.3 (30-36)			32.7 (30-35)
0-	60	25.1		40	23.39		100	24.39
30-	120	50.21		70	40.94		190	46.34		0.048
35-	59	24.69		61	35.67		120	29.27
Total	239	100		171	100		410	100
Entry route
DEM	157	77.34		82	59.85		239	70.29
GEM	33	16.26		38	27.74		71	20.88		0.002
Non-EU fe	13	6.4		17	12.41		30	8.82
Total	203	100		137	100		340	100
Happy WLB
No	104	43.33		74	43.27		178	43.31		0.991
Yes	136	56.67		97	56.73		233	56.69
Total	240	100		171	100		411	100
Relationship status
Married	104	43.33		90	52.63		194	47.2
Separated	4	1.67		2	1.17		6	1.46		0.304
Single	131	54.58		78	45.61		209	50.85
Widowed	1	0.42		1	0.58		2	0.49
Total	240	100		171	100		411	100
Children
No	167	69.87		98	57.99		265	64.95
Yes	72	30.13		71	42.01		143	35.05		0.013
Total	239	100		169	100		408	100
Current grade
Senior House Officer (SHO)	44	18.33		23	13.53		67	16.34
Registrar	42	17.5		41	24.12		83	20.24
GP traine	25	10.42		12	7.06		37	9.02		0.38
Specialist Registrar	84	35		62	36.47		146	35.61
GP	32	13.33		19	11.18		51	12.44
Consultant	11	4.58		12	7.06		23	5.61
Other	2	0.83		1	0.59		3	0.73
Total	240	100		170	100		410	100
Current speciality
Anaesthes	18	7.59		17	9.94		35	8.58
Emergency	7	2.95		9	5.26		16	3.92
General P	66	27.85		35	20.47		101	24.75
Medicine	38	16.03		35	20.47		73	17.89
Obstetric	15	6.33		8	4.68		23	5.64		0.076
Occupatio	1	0.42		0	0		1	0.25
Ophthalmo	4	1.69		1	0.58		5	1.23
Other	20	8.44		17	9.94		37	9.07
Paediatri	26	10.97		5	2.92		31	7.6
Pathology	6	2.53		5	2.92		11	2.7
Psychiatr	14	5.91		13	7.6		27	6.62
Public He	1	0.42		0	0		1	0.25
Radiology	7	2.95		9	5.26		16	3.92
Surgery	14	5.91		17	9.94		31	7.6
Total	237	100		171	100		408	100
Bullied in Ireland
No	76	31.67		70	40.94		146	35.52		0.053
Yes	164	68.33		101	59.06		265	64.48
Total	240	100		171	100		411	100
Continent
Africa	3	1.37		2	1.26		5	1.32
Asia	9	4.11		17	10.69		26	6.88
EU	16	7.31		5	3.14		21	5.56		0.088
Europe	1	0.46		0	0		1	0.26
Ireland	186	84.93		132	83.02		318	84.13
N. America	4	1.83		2	1.26		6	1.59
S. America	0	0		1	0.63		1	0.26
Total	219	100		159	100		378	100
Intentionality
Yes, definetly remain	47	19.58		29	16.96		76	18.49
Yes, probably remain	93	38.75		62	36.26		155	37.71		0.454
Undecided	45	18.75		44	25.73		89	21.65
No probably not	34	14.17		19	11.11		53	12.9
No, definitely not	21	8.75		17	9.94		38	9.25
Total	240	100		171	100		411	100
How likely return
Likely	117	75.97		80	63.49		197	70.36
Unlikely	37	24.03		46	36.51		83	29.64		0.023
Total	154	100		126	100		280	100
Country most likely to practice in
Australia	27	16.67		19	13.77		46	15.33
Canada	47	29.01		33	23.91		80	26.67
New Zealand	10	6.17		5	3.62		15	5
Other	10	6.17		13	9.42		23	7.67		0.612
UK	37	22.84		35	25.36		72	24
USA	10	6.17		13	9.42		23	7.67
Undecided	21	12.96		20	14.49		41	13.67
Total	162	100		138	100		300	100
Considering practicing medicine abroad because… (continued)
	female			male			Total			P
	n	%		n	%		n	%
Hours too long
Disagree	52	34.67		47	38.21		99	36.26
Agree	98	65.33		76	61.79		174	63.74		0.544
Total	150	100		123	100		273	100
Non-core tasks
Disagree	32	21.33		20	16.26		52	19.05
Agree	118	78.67		103	83.74		221	80.95		0.288
Total	150	100		123	100		273	100
Understaffed
Disagree	29	19.33		20	16.39		49	18.01
Agree	121	80.67		102	83.61		223	81.99		0.53
Total	150	100		122	100		272	100
Employer doesn't support
Disagree	76	51.01		58	47.54		134	49.45
Agree	73	48.99		64	52.46		137	50.55		0.57
Total	149	100		122	100		271	100
Not respected
Disagree	110	73.83		100	81.3		210	77.21
Agree	39	26.17		23	18.7		62	22.79		0.144
Total	149	100		123	100		272	100
Quality of training poor
Disagree	92	61.33		60	49.18		152	55.88
Agree	58	38.67		62	50.82		120	44.12		0.045
Total	150	100		122	100		272	100
No flexible training opps
Disagree	52	34.67		46	38.02		98	36.16
Agree	98	65.33		75	61.98		173	63.84		0.568
Total	150	100		121	100		271	100
Training pathways/ duration not predictable
Disagree	62	41.89		46	37.4		108	39.85
Agree	86	58.11		77	62.6		163	60.15		0.452
Total	148	100		123	100		271	100
Limited career progression
Disagree	55	37.16		38	30.65		93	34.19
Agree	93	62.84		86	69.35		179	65.81		0.259
Total	148	100		124	100		272	100
Work environment stressful
Disagree	37	24.83		41	33.06		78	28.57
Agree	112	75.17		83	66.94		195	71.43		0.134
Total	149	100		124	100		273	100
Supervision of training inadequete
Disagree	82	55.03		53	43.09		135	49.63		0.05
Agree	67	44.97		70	56.91		137	50.37
Total	149	100		123	100		272	100
Earn more abroad
Disagree	39	26.17		27	21.77		66	24.18
Agree	110	73.83		97	78.23		207	75.82		0.398
Total	149	100		124	100		273	100
Better training opps abroad
Disagree	19	12.75		21	17.21		40	14.76
Agree	130	87.25		101	82.79		231	85.24		0.303
Total	149	100		122	100		271	100
Emigrate to be competitive
Disagree	59	39.86		52	41.94		111	40.81
Agree	89	60.14		72	58.06		161	59.19		0.729
Total	148	100		124	100		272	100
Panels value training abroad
Disagree	44	29.93		34	27.87		78	29
Agree	103	70.07		88	72.13		191	71		0.71
Total	147	100		122	100		269	100
Uncertainty securing const contract
Disagree	23	15.65		14	11.48		37	13.75		0.323
Agree	124	84.35		108	88.52		232	86.25
Total	147	100		122	100		269	100
Consult post not attractive
Disagree	32	21.62		19	15.57		51	18.89
Agree	116	78.38		103	84.43		219	81.11		0.206
Total	148	100		122	100		270	100
Better conditions abroad
Disagree	8	5.37		5	4.03		13	4.76
Agree	141	94.63		119	95.97		260	95.24		0.606
Total	149	100		124	100		273	100
Better WLB
Disagree	10	6.71		16	12.9		26	9.52
Agree	139	93.29		108	87.1		247	90.48		0.083
Total	149	100		124	100		273	100
Family / personnal reasons
Disagree	100	67.11		87	70.16		187	68.5
Agree	49	32.89		37	29.84		86	31.5		0.589
Total	149	100		124	100		273	100
